# Supplementary material for: ALPK1 hotspot mutation as a driver of human spiradenoma and spiradenocarcinoma
Source: Nat Commun. 2019 May 17;10:2213. doi: 10.1038/s41467-019-09979-0 (PMC6525246; doi:10.1038/s41467-019-09979-0)
Supplement: Supplementary file 4 — Supplementary Data 1 [file 41467_2019_9979_MOESM4_ESM.xlsx]

## Sheet: Supp Table 1
Supplementary Data 1: Samples and summary of the analysis
Tumour Block	PatientID	Age	Sex	Broad Location	Detailed Location	Recurrence	Follow up interval (months)	Brooke-Spiegler syndrome	Patient Diagnosis	Histopathological region/diagnosis	SampleID	Paired GermlineID	Matched Normal Available	Whole Exome Sequencing	Targeted Panel Sequencing	Sanger Sequencing	FISH assay
Cylindroma	PD29698	78	Female	Head and Neck	Temple	-	-		Cylindroma	Cylindroma	PD29698a	PD29698b	Yes	Yes	Yes	No	Yes
	PD29699	60	Female	Head and Neck	Ear	-	-	(new diagnosis)	Cylindroma	Cylindroma	PD29699a	PD29699b	Yes	Yes	Yes	No	No
	PD29701	59	Female	Head and Neck	Scalp	-	-		Cylindroma	Cylindroma	PD29701a	PD29701b	Yes	Yes	Yes	No	Yes
	PD29702	52	Female	Head and Neck	Scalp	-	-		Cylindroma	Cylindroma	PD29702a	PD29702b	Yes	Yes	Yes	No	Yes
	PD29703	65	Female	Head and Neck	Forehead	-	-		Cylindroma	Cylindroma	PD29703a	PD29703b	Yes	Yes	Yes	No	Yes
	PD29704	63	Male	Head and Neck	Scalp	-	-		Cylindroma	Cylindroma	PD29704a	PD29704b	Yes	Yes	Yes	No	Yes
	PD29705	54	Female	Head and Neck	Forehead	-	-		Cylindroma	Cylindroma	PD29705a	PD29705b	Yes	Yes	Yes	No	No
	PD29706	70	Female	Head and Neck	Ear	-	-		Cylindroma	Cylindroma	PD29706a	PD29706b	Yes	Yes	Yes	No	Yes
	PD29707	67	Male	Trunk	Back	-	-	Yes	Cylindroma	Cylindroma	PD29707a	PD29707b	Yes	Yes	Yes	No	Yes
	PD29708	87	Female	Head and Neck	Ear	-	-		Cylindroma	Cylindroma	PD29708a	PD29708b	Yes	Yes	Yes	No	Yes
	PD29709	56	Female	Head and Neck	Temple	-	-		Cylindroma	Cylindroma	PD29709a	PD29709b	Yes	Yes	Yes	No	Yes
	PD29710	37	Male	Head and Neck	Preauricular	-	-		Cylindroma	Cylindroma	PD29710a	PD29710b	Yes	Yes	Yes	No	Yes
	PD29695	61	Female	Head and Neck	Scalp	-	-		Cylindroma	Cylindroma	PD29695a	PD29698b	No	Yes	Yes	No	Yes
	PD29696	49	Female	Head and Neck	Cheek	-	-		Cylindroma	Cylindroma	PD29696a	PD29698b	No	Yes	No	No	Yes
	PD29700	59	Female	Head and Neck	Scalp	-	-		Cylindroma	Cylindroma	PD29700a	PD29699b	No	Yes	Yes	No	Yes
Spiradenoma	PD29711	58	Male	Trunk	Chest	-	-		Spiradenoma	Spiradenoma	PD29711a	PD29711b	Yes	Yes	Yes	Yes	Yes
	PD29712	45	Male	Head and Neck	Neck	-	-		Spiradenoma	Spiradenoma	PD29712a	PD29712b	Yes	Yes	Yes	Yes	Yes
	PD29714	51	Female	Head and Neck	Forehead	-	-		Spiradenoma	Spiradenoma	PD29714a	PD29714b	Yes	Yes	Yes	No	No
	PD29715	74	Female	Head and Neck	Forehead	-	-		Spiradenoma	Spiradenoma	PD29715a	PD29715b	Yes	Yes	Yes	No	Yes
	PD29716	28	Female	Trunk	Shoulder	-	-		Spiradenoma	Spiradenoma	PD29716a	PD29716b	Yes	Yes	Yes	Yes	No
	PD29717	85	Female	Trunk	Flank	-	-	Yes	Spiradenoma	Spiradenoma	PD29717a	PD29717b	Yes	Yes	Yes	No	No
	PD29718	86	Female	Head and Neck	Neck	-	-		Spiradenoma	Spiradenoma	PD29718a	PD29718b	Yes	Yes	Yes	Yes	No
	PD29719	47	Male	Trunk	Breast	-	-		Spiradenoma	Spiradenoma	PD29719a	PD29719b	Yes	Yes	Yes	No	No
	PD29720	53	Female	Trunk	Chestwall	-	-		Spiradenoma	Spiradenoma	PD29720a	PD29720b	Yes	Yes	No	No	No
	PD29722	67	Male	Trunk	Back	-	-		Spiradenoma	Spiradenoma	PD29722a	PD29722b	Yes	Yes	Yes	Yes	Yes
	PD29723	72	Female	Head and Neck	Cheek	-	-		Spiradenoma	Spiradenoma	PD29723a	PD29723b	Yes	Yes	Yes	No	No
	PD29724	33	Male	extremities	Arm	-	-		Spiradenoma	Spiradenoma	PD29724a	PD29724b	Yes	Yes	Yes	Yes	No
	PD29725	25	Female	Trunk	Chest	-	-		Spiradenoma	Spiradenoma	PD29725a	PD29725b	Yes	Yes	Yes	Yes	No
	PD29726	43	Male	Head and Neck	Temple	-	-		Spiradenoma	Spiradenoma	PD29726a	PD29726b	Yes	Yes	No	No	Yes
	PD29727	71	Female	Head and Neck	Scalp	-	-		Spiradenoma	Spiradenoma	PD29727a	PD29727b	Yes	Yes	Yes	No	Yes
	PD29728	84	Female	Head and Neck	Eyelid	-	-		Spiradenoma	Spiradenoma	PD29728a	PD29728b	Yes	Yes	Yes	Yes	Yes
	PD29713	43	Male	Trunk	Abdomen	-	-		Spiradenoma	Spiradenoma	PD29713a	PD29714b	No	Yes	Yes	No	No
	PD_PCR1	46	Female	Trunk	Left chest wall	-	-		Spiradenoma	Spiradenoma	PD_PCR1	PD_PCR1 - Normal	Yes	No	No	Yes	No
	PD_PCR2	66	Female	Head and Neck	Right neck	-	-		Spiradenoma	Spiradenoma	PD_PCR2	PD_PCR2 - Normal	Yes	No	No	Yes	No
	PD_PCR3	75	Female	extremities	Left knee	-	-		Spiradenoma	Spiradenoma	PD_PCR3	PD_PCR3 - Normal	Yes	No	No	Yes	No
	PD_PCR4	31	Female	Head and Neck	Right Forehead	-	-		Spiradenoma	Spiradenoma	PD_PCR4	PD_PCR4 - Normal	Yes	No	No	Yes	No
	PD_PCR5	59	Male	Trunk	Right axilla	-	-		Spiradenoma	Spiradenoma	PD_PCR5	PD_PCR5 - Normal	Yes	No	No	Yes	No
	PD_PCR6	82	Female	Head and Neck	Left neck	-	-		Spiradenoma	Spiradenoma	PD_PCR6	PD_PCR6 - Normal	Yes	No	No	Yes	No
	PD_PCR7	38	Female	extremities	Right forearm	-	-		Spiradenoma	Spiradenoma	PD_PCR7	PD_PCR7 - Normal	Yes	No	No	Yes	No
	PD_PCR8	71	Male	Trunk	Lumbar back	-	-		Spiradenoma	Spiradenoma	PD_PCR8	PD_PCR8 - Normal	Yes	No	No	Yes	No
	PD_PCR9	44	Female	Head and Neck	Above right ear	-	-		Spiradenoma	Spiradenoma	PD_PCR9	PD_PCR9 - Normal	Yes	No	No	Yes	No
	PD_PCR10	66	Female	extremities	Right Upper Arm	-	-		Spiradenoma	Spiradenoma	PD_PCR10	PD_PCR10 - Normal	Yes	No	No	Yes	No
Cylindroma-spiradenoma hybrid	PD29729	73	Female	Unknown	Unknown	-	-		Cylindroma-spiradenoma hybrid	Cylindroma-spiradenoma hybrid	PD29729a	PD29728b	No	Yes	Yes	No	Yes
	PD29730	43	Female	Head and Neck	Scalp	-	-	Yes*	Cylindroma-spiradenoma hybrid	Cylindroma-spiradenoma hybrid	PD29730a	PD29730b	Yes	Yes	Yes	No	No
Low-grade spiradenocarcinoma	PD29673	92	Female	Head and Neck	Neck	No Existing Disease	25		Low-grade spiradenocarcinoma	Low-grade spiradenocarcinoma	PD29673a	PD29673b	Yes	Yes	Yes	No	No
	PD29675	70	Male	Head and Neck	Scalp	Local recurrence	120		Low-grade spiradenocarcinoma	Low-grade spiradenocarcinoma	PD29675a	PD29675b	Yes	Yes	Yes	Yes	No
	PD29678	83	Male	Head and Neck	Neck	Death from unrealted cause	36		Low-grade spiradenocarcinoma	Low-grade spiradenocarcinoma	PD29678a	PD29678b	Yes	Yes	Yes	No	No
	PD29679	63	Male	Trunk	Back	-	-		Low-grade spiradenocarcinoma	Low-grade spiradenocarcinoma	PD29679a	PD29679b	Yes	Yes	Yes	Yes	No
	PD29687	79	Female	Trunk	Axilla	-	-		Low-grade spiradenocarcinoma	Benign lesion	PD29687a	PD29687b	Yes	Yes	No	No	No
	PD29688	57	Female	Unknown	Unknown	-	-		Low-grade spiradenocarcinoma	Low-grade spiradenocarcinoma	PD29688a	PD29688b	Yes	Yes	Yes	Yes	No
	PD29733	56	Female	Head and Neck	Neck	-	-		Low-grade spiradenocarcinoma	Benign lesion	PD29733c	PD29733b	Yes	Yes	No	No	No
	PD29671	59	Female	extremities	Leg	No Existing Disease	60		Low-grade spiradenocarcinoma	Low-grade spiradenocarcinoma	PD29671a	PD29673b	No	Yes	Yes	No	No
										Benign lesion	PD29671c		No	Yes	Yes	No	No
	PD29676	53	Male	Head and Neck	Scalp	No Existing Disease	42		Low-grade spiradenocarcinoma	Low-grade spiradenocarcinoma	PD29676a	PD29673b	No	Yes	No	No	No
	PD29677	60	Male	Trunk	Buttock	No Existing Disease	74		Low-grade spiradenocarcinoma	Low-grade spiradenocarcinoma	PD29677a	PD29673b	No	Yes	Yes	No	No
										Benign lesion	PD29677c		No	Yes	Yes	No	No
High-grade spiradenocarcinoma	PD29689	68	Female	Head and Neck	Neck	No Existing Disease	51		High-grade spiradenocarcinoma	High-grade spiradenocarcinoma	PD29689a	PD29689b	Yes	Yes	Yes	Yes	No
										Benign lesion	PD29689c		Yes	Yes	Yes	No	No
	PD29690	41	Female	Head and Neck	Head	No Existing Disease	27		High-grade spiradenocarcinoma	High-grade spiradenocarcinoma	PD29690a	PD29690b	Yes	Yes	Yes	Yes	No
										Benign lesion	PD29690c		Yes	Yes	Yes	No	No
	PD29691	69	Female	Head and Neck	Neck	No Existing Disease	28		High-grade spiradenocarcinoma	Benign lesion	PD29691a	PD29691b	Yes	Yes	Yes	Yes	No
										High-grade spiradenocarcinoma	PD29691c		Yes	Yes	Yes	Yes	No
										Benign lesion	PD29691e		Yes	Yes	Yes	No	No
	PD29693	93	Female	Head and Neck	Forehead	-	-		High-grade spiradenocarcinoma	High-grade spiradenocarcinoma	PD29693a	PD29693b	Yes	Yes	Yes	No	No
	PD30270	86	Male	Trunk	Back	-	-		High-grade spiradenocarcinoma	Benign lesion	PD30270a	PD30270b	Yes	Yes	Yes	Yes	No
										High-grade spiradenocarcinoma	PD30270c		Yes	Yes	Yes	No	No
	PD30271	43	Female	Head and Neck	Neck Line	Primary lymph node tumour	-	Yes*	High-grade spiradenocarcinoma	High-grade spiradenocarcinoma	PD30271a	PD30271b	Yes	Yes	Yes	Yes	No
										Benign lesion	PD30271c		Yes	Yes	Yes	No	No
										High-grade spiradenocarcinoma	PD30271d		Yes	Yes	No	No	No
	PD29682	53	Male	extremities	Thigh	-	-		High-grade spiradenocarcinoma	High-grade spiradenocarcinoma	PD29682a	PD29689b	No	Yes	Yes	No	No
	PD29683	76	Female	Unknown	Unknown	-	-		High-grade spiradenocarcinoma	High-grade spiradenocarcinoma	PD29683a	PD29689b	No	Yes	Yes	No	No
	PD29684	76	Male	Trunk	Back	-	-		High-grade spiradenocarcinoma	High-grade spiradenocarcinoma	PD29684a	PD29689b	No	Yes	No	No	No
										High-grade spiradenocarcinoma	PD29684c		No	Yes	No	No	No
	PD29685	83	Female	Trunk	Abdomen	No Existing Disease	96	Yes	High-grade spiradenocarcinoma	Benign lesion	PD29685a	PD29689b	No	Yes	Yes	No	No
										Low-grade spiradenocarcinoma	PD29685c		No	Yes	Yes	No	No
										High-grade spiradenocarcinoma	PD29685d		No	Yes	Yes	No	No
	PD29686	81	Female	Unknown	Unknown	No Existing Disease	12		High-grade spiradenocarcinoma	Benign lesion	PD29686a	PD29689b	No	Yes	No	No	No
										High-grade spiradenocarcinoma	PD29686c		No	Yes	Yes	No	No
	PD29692	54	Female	Trunk	Trunk	Death from disease	-		High-grade spiradenocarcinoma	High-grade spiradenocarcinoma	PD29692a	PD29689b	No	Yes	Yes	Yes	No
										High-grade spiradenocarcinoma	PD29692c		No	Yes	No	No	No
	PD29694	42	Female	extremities	Arm	No Existing Disease	42		High-grade spiradenocarcinoma	High-grade spiradenocarcinoma	PD29694a	PD29689b	No	Yes	Yes	No	No
										Benign lesion	PD29694c		No	Yes	Yes	No	No
	PD29681	81	Female	Unknown	Unknown	-	-		High-grade spiradenocarcinoma	Benign lesion	PD29681a	PD29681b	Yes	Yes	No	No	No
										Low-grade spiradenocarcinoma	PD29681c		Yes	Yes	Yes	No	No
										High-grade spiradenocarcinoma	PD29681d		Yes	Yes	No	No	No
Adnoid Cystic Carcinoma	PD_ACC	-	-	Unknown	-	-	-	-	-	Adnoid Cystic Carcinoma	-	-	No	No	No	No	Yes
^The Sanger Sequencing column indicates mutant samples and controls (non-mutant) analyzed for the ALPK1 mutation after whole exome and targeted exome sequencing and also 10 samples analyzed in a follow-up study.
^Note the "tumour block" column indicates the diagnosis of the case. For somes cases we sequences high-grade and/or low-grade and/or benign regions and for the purposes of the analysis treated these data as separately.
* Please note samples PD29730 and PD30271 are from the same patient. These IDs denote separate lesions.
^ PD29692a/PD29692c and PD29689a/PD29689c are separate regions of the same high-grade spiradenocarcinomas.
