# Supplementary material for: ALPK1 hotspot mutation as a driver of human spiradenoma and spiradenocarcinoma
Source: Nat Commun. 2019 May 17;10:2213. doi: 10.1038/s41467-019-09979-0 (PMC6525246; doi:10.1038/s41467-019-09979-0)
Supplement: Supplementary file 6 — Supplementary Data 3 [file 41467_2019_9979_MOESM6_ESM.xlsx]

## Sheet: Supp Table 3
Supplementary Data 3: statistical analysis of driver genes
		Mutation Type Counts					IntOGen								dNdScv				Consensus Verdict
Cohort	Gene	Synonymous	Missense	Nonsense	Splice	Indel	KNOWN DRIVER	PVALUE ONCODRIVEFM	Q VALUE ONCODRIVEFM	PPH2 score p value	MA score p value	SIFT score p value	IntOGen Driver		dNdScv truncating Q VALUE	dNdScv global Q VALUE	dNdS Driver
Cylindroma	CYLD	0	2	5	4	2	TRUE	3.83e-07	1.91e-06	0.0002	0.0025	0.0034	Yes		0	0	Yes		Driver
Cylindroma	BCOR	0	0	1	0	1	TRUE	0.0104734	0.0261834	0.0374	0.0411	0.1542	Yes		0.996721	1	No
Cylindroma	DNMT3A	0	1	1	2	0	TRUE	0.0412519	0.0687531	0.11	0.0837	0.1542	Yes		1.50562e-05	0.000287	Yes		Driver
-	-						-	-	-	-	-	-			-	-
Spiradenoma	ALPK1	0	7	0	0	0	FALSE	0.00918593	0.0183719	0.0021	0.7135	0.134	Yes		0.995594	8.47567e-11	Yes		Driver
Spiradenoma	CYLD	0	1	1	2	1	TRUE	0.00866924	0.0183719	0.0379	0.0408	0.1207	Yes		2.65647e-06	3.58701e-07	Yes		Driver
-	-						-	-	-	-	-	-			-	-
High grade spiradenocarcinoma	TP53	0	3	0	0	2	TRUE	2.06e-05	6.17e-05	0.0077	0.002	0.0095	Yes		0.998754	0.00628	Yes		Driver
High grade spiradenocarcinoma	PIK3R1	0	0	0	0	2	TRUE	0.00351068	0.00526602	0.027	0.0231	0.0973	Yes		0.998754	1	No
-	-						-	-	-	-	-	-			-	-
Low grade spiradenocarcinoma	ALPK1	0	3	0	0	0	FALSE	0.297773	0.297773	0.1728	0.4168	0.3688	No		0.998059	0.0725857	Yes
