# Supplementary material for: ALPK1 hotspot mutation as a driver of human spiradenoma and spiradenocarcinoma
Source: Nat Commun. 2019 May 17;10:2213. doi: 10.1038/s41467-019-09979-0 (PMC6525246; doi:10.1038/s41467-019-09979-0)
Supplement: Supplementary file 7 — Supplementary Data 4 [file 41467_2019_9979_MOESM7_ESM.xlsx]

## Sheet: MYB IHC
Supplementary Data 4: MYB IHC
Patient ID	Diagnosis	MYB staining score (%)	Decision
PD29696	Cylindroma	45	Positive
PD29700	Cylindroma	30	Positive
PD29701	Cylindroma	40	Positive
PD29702	Cylindroma	30	Positive
PD29703	Cylindroma	50	Positive
PD29706	Cylindroma	30	Positive
PD29707	Cylindroma	45	Positive
PD29709	Cylindroma	40	Positive
PD29710	Cylindroma	50	Positive
PD29704	Cylindroma	50	Positive
PD29708	Cylindroma	30	Positive
PD29711	Spiradenoma	20	Positive
PD29712	Spiradenoma	<10	Negative
PD29715	Spiradenoma	15	Positive
PD29726	Spiradenoma	25	Positive
PD29727	Spiradenoma	15	Positive
PD29728	Spiradenoma	25	Positive
PD29683	High grade spiradenocarcinoma	0	Negative
PD29682	High grade spiradenocarcinoma	0	Negative
PD29681	High grade spiradenocarcinoma	<10	Negative
PD29684	High grade spiradenocarcinoma	<10	Negative
PD29686	High grade spiradenocarcinoma	0	Negative
PD29689	High grade spiradenocarcinoma	0	Negative
PD29690	High grade spiradenocarcinoma	<10	Negative
PD29691	High grade spiradenocarcinoma	<10	Negative
PD29694	High grade spiradenocarcinoma	<10	Negative
