# Supplementary material for: ALPK1 hotspot mutation as a driver of human spiradenoma and spiradenocarcinoma
Source: Nat Commun. 2019 May 17;10:2213. doi: 10.1038/s41467-019-09979-0 (PMC6525246; doi:10.1038/s41467-019-09979-0)
Supplement: Supplementary file 8 — Supplementary Data 5 [file 41467_2019_9979_MOESM8_ESM.xlsx]

## Sheet: Sheet1
Supplementary Data 5: Genes in targeted gene panel
Targeted Panel Sequencing
MRPL33
MRPS5
JAK2
RASSF2
ACD
ADAMTS18
ARIH2OS
BCL2L12
CASP8
CCDC28A
CDH2
COL9A2
DCC
EMG1
FCRL1
FSIP1
GNAI2
IL36A
ITGA4
KNSTRN
LRRC37A3
MAP3K5
MAP3K9
MRPS31
NDUFB9
NOTCH2NL
OXA1L
OXNAD1
PAK3
PCDHGA1
PCED1B
PPIAL4G
PTPRK
RAPGEF5
RASA1
RCAN2
RPS27
RQCD1
SERPINB3
SIRPB1
SNX31
SOS1
SOX10
SPRED1
STK19
TACC1
TBC1D3B
TMEM216
WDR12
ZNF831
IRF7
RASA2
MSR1
HRAS
PTPN11
CTNNB1
ADAR
CNTFR
CREB1
CREB3
CRLF2
CSF2RA
CSF3R
CXCL10
EBI3
F3
IFI16
IFI27
IFI30
IFI35
IFI44
IFI44L
IFI6
IFIH1
IFIT1
IFIT1B
IFIT2
IFIT3
IFITM1
IFITM2
IFNA1
IFNA14
IFNA2
IFNA21
IFNA4
IFNA5
IFNA6
IFNA8
IFNAR1
IFNAR2
IFNB1
IFNE
IFNG
IFNGR1
IFNGR2
IFNK
IFNL1
IFNL2
IFNW1
IFRD1
IFRD2
IL10RA
IL10RB
IL11RA
IL12A
IL12B
IL13RA1
IL15
IL20RA
IL20RB
IL21R
IL22RA2
IL28RA
IL2RB
IL2RG
IL31RA
IL3RA
IL4R
IL5RA
IL6
IL6R
IL7R
IL9R
IRF1
IRF2
IRF2BP1
IRF2BP2
IRF3
IRF4
IRF5
IRF6
IRF8
IRF9
IRGM
ISG15
JAK1
LEPR
MPL
MX1
OAS1
PIAS1
PIAS4
PRKCD
PSME1
PYHIN1
SOCS1
SOCS3
SP110
STAT1
STAT2
STAT3
STAT4
TBX21
TYK2
BRD7
HBD
KLF6
PSG4
RANBP17
FAM58A
ZFX
BRAF
DDX3X
MAP2K1
B2M
RAC1
RB1
ARID2
NF1
NRAS
PPP6C
PTEN
TP53
CDKN2A
KRAS
AFF4
AQR
ARHGEF2
CEP290
CHD3
CLCC1
CRTC3
EIF4G1
EP300
FANCI
ITGA9
ITSN1
LRPPRC
MAP3K4
MFNG
MKL1
NFATC4
NTN4
NUP98
PIK3C2B
POM121
PTGS1
RGS3
SOS2
STAG2
SYK
TAOK1
TJP2
WASF3
XRN1
ZNF638
AHNAK
ANK3
ARFGEF2
ARHGAP29
ASPM
ATRX
BAZ2B
BCLAF1
BPTF
BRWD1
CHD6
CHD9
COL1A1
DICER1
EIF2AK3
EIF4G3
FCRL4
FN1
HDAC9
LRP6
MAGI2
MECOM
MLL3
NCOR1
NUTM1
PCDH18
PIK3CB
PLCB1
STAG1
SVEP1
TCF4
TRERF1
USP6
WNK1
IREB2
LNPEP
PER1
POLR2B
SEC24D
VIM
AHCTF1
CRYM
CXCL12
CXCR4
MRPL30
VDR
CDH1
TRRAP
AKT1
LFNG
CD274
ARID1A
ATM
BAP1
BCL9L
CCND1
CDK4
CDKN1B
CUX1
GNA11
GNAQ
GRIN2A
KIT
PBRM1
PLCG1
POT1
PRDM1
SETD2
WT1
ROS1
ATR
ABL1
ACAN
ACVR1B
ACVR2A
ADAM29
AJUBA
AKAP9
AKT2
AKT3
ALK
AMER1
AOX1
APC
AR
ARHGAP35
ASXL1
ASXL2
ATP1B4
ATP2A2
AXIN1
AXIN2
BCL11A
BCOR
BMPR2
BRCA1
BRCA2
BUB1B
CBFB
CBLB
CCND2
CD48
CD58
CDC27
CDK12
CDK6
CDK8
CDKN1A
CDKN2B
CDKN2C
CDX2
CHEK2
CNOT3
COL2A1
COL6A3
CREBBP
CTCF
CYLD
DAXX
DDR2
DNMT3A
DOCK2
ECT2L
EEF1A1
EGFR
EHHADH
ELF3
EPHA3
ERBB2
ERBB3
ERBB4
ERCC2
ERCC4
ESR1
EYS
F5
FAM123B
FANCA
FANCC
FANCD2
FANCE
FANCF
FANCG
FAS
FAT1
FAT2
FGFR1
FGFR2
FGFR3
FGFR4
FLT3
FOXA1
FOXA2
FOXL2
FRYL
FUBP1
GABRA6
GATA3
GATA6
GATAD1
GNAS
GPS2
GRB2
H3F3A
H3F3B
H3F3C
HDLBP
HIST1H2BG
HMCN1
HNF1A
HNF4A
IDH2
IKBKB
IRS2
JUN
KAT6A
KCNQ3
KDM5C
KDM6A
KDR
KEAP1
KEL
KLF4
KMT2C
KMT2D
LSAMP
LZTR1
MAP2K2
MAP2K4
MAP3K1
MAP3K13
MAX
MBD1
MDM4
MED12
MED23
MEN1
MET
MLH1
MLLT11
MLLT4
MSH2
MSH3
MTOR
MUC17
MYCL
MYCN
NF2
NFE2L2
NIPBL
NKX2-1
NKX3-1
NOTCH1
NOTCH3
NOTCH4
NPAS3
NTRK2
NUGGC
NUP210L
OR2Y1
PALB2
PCBP1
PCDHA2
PCDHB12
PDGFRA
PHF6
PHOX2B
PIK3C2G
PIK3R1
PMS2
POLE
POLQ
PPM1B
PPP2R1A
PRDM2
PREX2
PRKAR1A
PTCH1
PTPRB
QKI
RAD21
RAD51C
RAF1
RBM10
RET
RHOA
RNF43
ROBO1
ROBO2
RPL5
RUNX1
SETBP1
SLIT2
SMAD2
SMAD3
SMAD4
SMARCB1
SMARCD1
SMO
SOX2
SOX9
SPEN
SPOP
STK11
SUFU
SYNE1
TBL1XR1
TBX3
TCF7L2
TET2
TGIF1
TLR4
TP53BP1
TPTE2
TRAF7
TRPA1
TSC1
TSC2
U2AF1
UBC
UBR5
USP9X
VHL
HYDIN
XBP1
ZBTB20
HRNR
ZFP36L2
MITF
SMARCA4
FOXP1
MDM2
MYC
NOTCH2
PAX5
PIK3CA
ARID1B
CIC
EZH2
FBXW7
IDH1
SF3B1
BLM
TCF12
TGFBR2
COL11A1
DLG2
TDRD9
TPTE
UGGT2
IFT80
TTN
CSMD1
DNAH17
ALPK1
KMT2E
ARHGAP21
MAGEC3
POLR2A
RELN
CD1D
ATF6B
DNAJC11
CAMTA1
CELA3B
ELAVL4
TM2D1
NBPF10
ANKRD35
SLC27A3
SPTA1
OLFML2B
PRG4
C1orf116
RIPK1
TRAF6
DDX58
IKBKG
TNFRSF1A
BCL3
SQSTM1
TRAIP
MYB
NFIB
