# Supplementary material for: ALPK1 hotspot mutation as a driver of human spiradenoma and spiradenocarcinoma
Source: Nat Commun. 2019 May 17;10:2213. doi: 10.1038/s41467-019-09979-0 (PMC6525246; doi:10.1038/s41467-019-09979-0)
Supplement: Supplementary file 10 — Source Data [file 41467_2019_9979_MOESM10_ESM.zip]

Archive with 239 entries (233 files):
- Source Data File 1/
- Source Data File 1/.DS_Store
- __MACOSX/
- __MACOSX/Source Data File 1/
- __MACOSX/Source Data File 1/._.DS_Store
- Source Data File 1/maf files of somatic mutations/
- Source Data File 1/maf files of somatic mutations/PD29671a.maf
- Source Data File 1/maf files of somatic mutations/PD29671c.maf
- Source Data File 1/maf files of somatic mutations/PD29673a.maf
- Source Data File 1/maf files of somatic mutations/PD29675a.maf
- Source Data File 1/maf files of somatic mutations/PD29676a.maf
- Source Data File 1/maf files of somatic mutations/PD29677a.maf
- Source Data File 1/maf files of somatic mutations/PD29677c.maf
- Source Data File 1/maf files of somatic mutations/PD29678a.maf
- Source Data File 1/maf files of somatic mutations/PD29679a.maf
- Source Data File 1/maf files of somatic mutations/PD29681a.maf
- Source Data File 1/maf files of somatic mutations/PD29681c.maf
- Source Data File 1/maf files of somatic mutations/PD29681d.maf
- Source Data File 1/maf files of somatic mutations/PD29682a.maf
- Source Data File 1/maf files of somatic mutations/PD29683a.maf
- Source Data File 1/maf files of somatic mutations/PD29684a.maf
- Source Data File 1/maf files of somatic mutations/PD29684c.maf
- Source Data File 1/maf files of somatic mutations/PD29685a.maf
- Source Data File 1/maf files of somatic mutations/PD29685c.maf
- Source Data File 1/maf files of somatic mutations/PD29685d.maf
- Source Data File 1/maf files of somatic mutations/PD29686a.maf
- Source Data File 1/maf files of somatic mutations/PD29686c.maf
- Source Data File 1/maf files of somatic mutations/PD29687a.maf
- Source Data File 1/maf files of somatic mutations/PD29688a.maf
- Source Data File 1/maf files of somatic mutations/PD29689a.maf
- Source Data File 1/maf files of somatic mutations/PD29689c.maf
- Source Data File 1/maf files of somatic mutations/PD29690a.maf
- Source Data File 1/maf files of somatic mutations/PD29690c.maf
- Source Data File 1/maf files of somatic mutations/PD29691a.maf
- Source Data File 1/maf files of somatic mutations/PD29691c.maf
- Source Data File 1/maf files of somatic mutations/PD29691d.maf
- Source Data File 1/maf files of somatic mutations/PD29691e.maf
- Source Data File 1/maf files of somatic mutations/PD29692a.maf
- Source Data File 1/maf files of somatic mutations/PD29692c.maf
- Source Data File 1/maf files of somatic mutations/PD29693a.maf
- Source Data File 1/maf files of somatic mutations/PD29694a.maf
- Source Data File 1/maf files of somatic mutations/PD29694c.maf
- Source Data File 1/maf files of somatic mutations/PD29695a.maf
- Source Data File 1/maf files of somatic mutations/PD29696a.maf
- Source Data File 1/maf files of somatic mutations/PD29698a.maf
- Source Data File 1/maf files of somatic mutations/PD29699a.maf
- Source Data File 1/maf files of somatic mutations/PD29700a.maf
- Source Data File 1/maf files of somatic mutations/PD29701a.maf
- Source Data File 1/maf files of somatic mutations/PD29702a.maf
- Source Data File 1/maf files of somatic mutations/PD29703a.maf
- Source Data File 1/maf files of somatic mutations/PD29704a.maf
- Source Data File 1/maf files of somatic mutations/PD29705a.maf
- Source Data File 1/maf files of somatic mutations/PD29706a.maf
- Source Data File 1/maf files of somatic mutations/PD29707a.maf
- Source Data File 1/maf files of somatic mutations/PD29708a.maf
- Source Data File 1/maf files of somatic mutations/PD29709a.maf
- Source Data File 1/maf files of somatic mutations/PD29710a.maf
- Source Data File 1/maf files of somatic mutations/PD29711a.maf
- Source Data File 1/maf files of somatic mutations/PD29712a.maf
- Source Data File 1/maf files of somatic mutations/PD29713a.maf
- Source Data File 1/maf files of somatic mutations/PD29714a.maf
- Source Data File 1/maf files of somatic mutations/PD29715a.maf
- Source Data File 1/maf files of somatic mutations/PD29716a.maf
- Source Data File 1/maf files of somatic mutations/PD29717a.maf
- Source Data File 1/maf files of somatic mutations/PD29718a.maf
- Source Data File 1/maf files of somatic mutations/PD29719a.maf
- Source Data File 1/maf files of somatic mutations/PD29720a.maf
- Source Data File 1/maf files of somatic mutations/PD29722a.maf
- Source Data File 1/maf files of somatic mutations/PD29723a.maf
- Source Data File 1/maf files of somatic mutations/PD29724a.maf
- Source Data File 1/maf files of somatic mutations/PD29725a.maf
- Source Data File 1/maf files of somatic mutations/PD29726a.maf
- Source Data File 1/maf files of somatic mutations/PD29727a.maf
- Source Data File 1/maf files of somatic mutations/PD29728a.maf
- Source Data File 1/maf files of somatic mutations/PD29729a.maf
- Source Data File 1/maf files of somatic mutations/PD29730a.maf
- Source Data File 1/maf files of somatic mutations/PD29733c.maf
- Source Data File 1/maf files of somatic mutations/PD30270a.maf
- Source Data File 1/maf files of somatic mutations/PD30270c.maf
- Source Data File 1/maf files of somatic mutations/PD30271a.maf
- Source Data File 1/maf files of somatic mutations/PD30271c.maf
- Source Data File 1/maf files of somatic mutations/PD30271d.maf
- Source Data File 1/VCF files of somatic mutations/
- Source Data File 1/VCF files of somatic mutations/PD29671a.caveman_c.annot.vcf.gz
- __MACOSX/Source Data File 1/VCF files of somatic mutations/
- __MACOSX/Source Data File 1/VCF files of somatic mutations/._PD29671a.caveman_c.annot.vcf.gz
- Source Data File 1/VCF files of somatic mutations/PD29671c.caveman_c.annot.vcf.gz
- __MACOSX/Source Data File 1/VCF files of somatic mutations/._PD29671c.caveman_c.annot.vcf.gz
- Source Data File 1/VCF files of somatic mutations/PD29673a.caveman_c.annot.vcf.gz
- __MACOSX/Source Data File 1/VCF files of somatic mutations/._PD29673a.caveman_c.annot.vcf.gz
- Source Data File 1/VCF files of somatic mutations/PD29675a.caveman_c.annot.vcf.gz
- __MACOSX/Source Data File 1/VCF files of somatic mutations/._PD29675a.caveman_c.annot.vcf.gz
- Source Data File 1/VCF files of somatic mutations/PD29676a.caveman_c.annot.vcf.gz
- __MACOSX/Source Data File 1/VCF files of somatic mutations/._PD29676a.caveman_c.annot.vcf.gz
- Source Data File 1/VCF files of somatic mutations/PD29677a.caveman_c.annot.vcf.gz
- __MACOSX/Source Data File 1/VCF files of somatic mutations/._PD29677a.caveman_c.annot.vcf.gz
- Source Data File 1/VCF files of somatic mutations/PD29677c.caveman_c.annot.vcf.gz
- __MACOSX/Source Data File 1/VCF files of somatic mutations/._PD29677c.caveman_c.annot.vcf.gz
- Source Data File 1/VCF files of somatic mutations/PD29678a.caveman_c.annot.vcf.gz
- __MACOSX/Source Data File 1/VCF files of somatic mutations/._PD29678a.caveman_c.annot.vcf.gz
- Source Data File 1/VCF files of somatic mutations/PD29679a.caveman_c.annot.vcf.gz
- __MACOSX/Source Data File 1/VCF files of somatic mutations/._PD29679a.caveman_c.annot.vcf.gz
- Source Data File 1/VCF files of somatic mutations/PD29681a.caveman_c.annot.vcf.gz
- __MACOSX/Source Data File 1/VCF files of somatic mutations/._PD29681a.caveman_c.annot.vcf.gz
- Source Data File 1/VCF files of somatic mutations/PD29681c.caveman_c.annot.vcf.gz
- __MACOSX/Source Data File 1/VCF files of somatic mutations/._PD29681c.caveman_c.annot.vcf.gz
- Source Data File 1/VCF files of somatic mutations/PD29681d.caveman_c.annot.vcf.gz
- __MACOSX/Source Data File 1/VCF files of somatic mutations/._PD29681d.caveman_c.annot.vcf.gz
- Source Data File 1/VCF files of somatic mutations/PD29682a.caveman_c.annot.vcf.gz
- __MACOSX/Source Data File 1/VCF files of somatic mutations/._PD29682a.caveman_c.annot.vcf.gz
- Source Data File 1/VCF files of somatic mutations/PD29683a.caveman_c.annot.vcf.gz
- __MACOSX/Source Data File 1/VCF files of somatic mutations/._PD29683a.caveman_c.annot.vcf.gz
- Source Data File 1/VCF files of somatic mutations/PD29684a.caveman_c.annot.vcf.gz
- __MACOSX/Source Data File 1/VCF files of somatic mutations/._PD29684a.caveman_c.annot.vcf.gz
- Source Data File 1/VCF files of somatic mutations/PD29684c.caveman_c.annot.vcf.gz
- __MACOSX/Source Data File 1/VCF files of somatic mutations/._PD29684c.caveman_c.annot.vcf.gz
- Source Data File 1/VCF files of somatic mutations/PD29685a.caveman_c.annot.vcf.gz
- __MACOSX/Source Data File 1/VCF files of somatic mutations/._PD29685a.caveman_c.annot.vcf.gz
- Source Data File 1/VCF files of somatic mutations/PD29685c.caveman_c.annot.vcf.gz
- __MACOSX/Source Data File 1/VCF files of somatic mutations/._PD29685c.caveman_c.annot.vcf.gz
- Source Data File 1/VCF files of somatic mutations/PD29685d.caveman_c.annot.vcf.gz
- __MACOSX/Source Data File 1/VCF files of somatic mutations/._PD29685d.caveman_c.annot.vcf.gz
- Source Data File 1/VCF files of somatic mutations/PD29686a.caveman_c.annot.vcf.gz
- __MACOSX/Source Data File 1/VCF files of somatic mutations/._PD29686a.caveman_c.annot.vcf.gz
- Source Data File 1/VCF files of somatic mutations/PD29686c.caveman_c.annot.vcf.gz
- __MACOSX/Source Data File 1/VCF files of somatic mutations/._PD29686c.caveman_c.annot.vcf.gz
- Source Data File 1/VCF files of somatic mutations/PD29687a.caveman_c.annot.vcf.gz
- __MACOSX/Source Data File 1/VCF files of somatic mutations/._PD29687a.caveman_c.annot.vcf.gz
- Source Data File 1/VCF files of somatic mutations/PD29688a.caveman_c.annot.vcf.gz
- __MACOSX/Source Data File 1/VCF files of somatic mutations/._PD29688a.caveman_c.annot.vcf.gz
- Source Data File 1/VCF files of somatic mutations/PD29689a.caveman_c.annot.vcf.gz
- __MACOSX/Source Data File 1/VCF files of somatic mutations/._PD29689a.caveman_c.annot.vcf.gz
- Source Data File 1/VCF files of somatic mutations/PD29689c.caveman_c.annot.vcf.gz
- __MACOSX/Source Data File 1/VCF files of somatic mutations/._PD29689c.caveman_c.annot.vcf.gz
- Source Data File 1/VCF files of somatic mutations/PD29690a.caveman_c.annot.vcf.gz
- __MACOSX/Source Data File 1/VCF files of somatic mutations/._PD29690a.caveman_c.annot.vcf.gz
- Source Data File 1/VCF files of somatic mutations/PD29690c.caveman_c.annot.vcf.gz
- __MACOSX/Source Data File 1/VCF files of somatic mutations/._PD29690c.caveman_c.annot.vcf.gz
- Source Data File 1/VCF files of somatic mutations/PD29691a.caveman_c.annot.vcf.gz
- __MACOSX/Source Data File 1/VCF files of somatic mutations/._PD29691a.caveman_c.annot.vcf.gz
- Source Data File 1/VCF files of somatic mutations/PD29691c.caveman_c.annot.vcf.gz
- __MACOSX/Source Data File 1/VCF files of somatic mutations/._PD29691c.caveman_c.annot.vcf.gz
- Source Data File 1/VCF files of somatic mutations/PD29691d.caveman_c.annot.vcf.gz
- __MACOSX/Source Data File 1/VCF files of somatic mutations/._PD29691d.caveman_c.annot.vcf.gz
- Source Data File 1/VCF files of somatic mutations/PD29691e.caveman_c.annot.vcf.gz
- __MACOSX/Source Data File 1/VCF files of somatic mutations/._PD29691e.caveman_c.annot.vcf.gz
- Source Data File 1/VCF files of somatic mutations/PD29692a.caveman_c.annot.vcf.gz
- __MACOSX/Source Data File 1/VCF files of somatic mutations/._PD29692a.caveman_c.annot.vcf.gz
- Source Data File 1/VCF files of somatic mutations/PD29692c.caveman_c.annot.vcf.gz
- __MACOSX/Source Data File 1/VCF files of somatic mutations/._PD29692c.caveman_c.annot.vcf.gz
- Source Data File 1/VCF files of somatic mutations/PD29693a.caveman_c.annot.vcf.gz
- __MACOSX/Source Data File 1/VCF files of somatic mutations/._PD29693a.caveman_c.annot.vcf.gz
- Source Data File 1/VCF files of somatic mutations/PD29694a.caveman_c.annot.vcf.gz
- __MACOSX/Source Data File 1/VCF files of somatic mutations/._PD29694a.caveman_c.annot.vcf.gz
- Source Data File 1/VCF files of somatic mutations/PD29694c.caveman_c.annot.vcf.gz
- __MACOSX/Source Data File 1/VCF files of somatic mutations/._PD29694c.caveman_c.annot.vcf.gz
- Source Data File 1/VCF files of somatic mutations/PD29695a.caveman_c.annot.vcf.gz
- __MACOSX/Source Data File 1/VCF files of somatic mutations/._PD29695a.caveman_c.annot.vcf.gz
- Source Data File 1/VCF files of somatic mutations/PD29696a.caveman_c.annot.vcf.gz
- __MACOSX/Source Data File 1/VCF files of somatic mutations/._PD29696a.caveman_c.annot.vcf.gz
- Source Data File 1/VCF files of somatic mutations/PD29698a.caveman_c.annot.vcf.gz
- __MACOSX/Source Data File 1/VCF files of somatic mutations/._PD29698a.caveman_c.annot.vcf.gz
- Source Data File 1/VCF files of somatic mutations/PD29699a.caveman_c.annot.vcf.gz
- __MACOSX/Source Data File 1/VCF files of somatic mutations/._PD29699a.caveman_c.annot.vcf.gz
- Source Data File 1/VCF files of somatic mutations/PD29700a.caveman_c.annot.vcf.gz
- __MACOSX/Source Data File 1/VCF files of somatic mutations/._PD29700a.caveman_c.annot.vcf.gz
- Source Data File 1/VCF files of somatic mutations/PD29701a.caveman_c.annot.vcf.gz
- __MACOSX/Source Data File 1/VCF files of somatic mutations/._PD29701a.caveman_c.annot.vcf.gz
- Source Data File 1/VCF files of somatic mutations/PD29702a.caveman_c.annot.vcf.gz
- __MACOSX/Source Data File 1/VCF files of somatic mutations/._PD29702a.caveman_c.annot.vcf.gz
- Source Data File 1/VCF files of somatic mutations/PD29703a.caveman_c.annot.vcf.gz
- __MACOSX/Source Data File 1/VCF files of somatic mutations/._PD29703a.caveman_c.annot.vcf.gz
- Source Data File 1/VCF files of somatic mutations/PD29704a.caveman_c.annot.vcf.gz
- __MACOSX/Source Data File 1/VCF files of somatic mutations/._PD29704a.caveman_c.annot.vcf.gz
- Source Data File 1/VCF files of somatic mutations/PD29705a.caveman_c.annot.vcf.gz
- __MACOSX/Source Data File 1/VCF files of somatic mutations/._PD29705a.caveman_c.annot.vcf.gz
- Source Data File 1/VCF files of somatic mutations/PD29706a.caveman_c.annot.vcf.gz
- __MACOSX/Source Data File 1/VCF files of somatic mutations/._PD29706a.caveman_c.annot.vcf.gz
- Source Data File 1/VCF files of somatic mutations/PD29707a.caveman_c.annot.vcf.gz
- __MACOSX/Source Data File 1/VCF files of somatic mutations/._PD29707a.caveman_c.annot.vcf.gz
- Source Data File 1/VCF files of somatic mutations/PD29708a.caveman_c.annot.vcf.gz
- __MACOSX/Source Data File 1/VCF files of somatic mutations/._PD29708a.caveman_c.annot.vcf.gz
- Source Data File 1/VCF files of somatic mutations/PD29709a.caveman_c.annot.vcf.gz
- __MACOSX/Source Data File 1/VCF files of somatic mutations/._PD29709a.caveman_c.annot.vcf.gz
- Source Data File 1/VCF files of somatic mutations/PD29710a.caveman_c.annot.vcf.gz
- __MACOSX/Source Data File 1/VCF files of somatic mutations/._PD29710a.caveman_c.annot.vcf.gz
- Source Data File 1/VCF files of somatic mutations/PD29711a.caveman_c.annot.vcf.gz
- __MACOSX/Source Data File 1/VCF files of somatic mutations/._PD29711a.caveman_c.annot.vcf.gz
- Source Data File 1/VCF files of somatic mutations/PD29712a.caveman_c.annot.vcf.gz
- __MACOSX/Source Data File 1/VCF files of somatic mutations/._PD29712a.caveman_c.annot.vcf.gz
- Source Data File 1/VCF files of somatic mutations/PD29713a.caveman_c.annot.vcf.gz
- __MACOSX/Source Data File 1/VCF files of somatic mutations/._PD29713a.caveman_c.annot.vcf.gz
- Source Data File 1/VCF files of somatic mutations/PD29714a.caveman_c.annot.vcf.gz
- __MACOSX/Source Data File 1/VCF files of somatic mutations/._PD29714a.caveman_c.annot.vcf.gz
- Source Data File 1/VCF files of somatic mutations/PD29715a.caveman_c.annot.vcf.gz
- __MACOSX/Source Data File 1/VCF files of somatic mutations/._PD29715a.caveman_c.annot.vcf.gz
- Source Data File 1/VCF files of somatic mutations/PD29716a.caveman_c.annot.vcf.gz
- __MACOSX/Source Data File 1/VCF files of somatic mutations/._PD29716a.caveman_c.annot.vcf.gz
- Source Data File 1/VCF files of somatic mutations/PD29717a.caveman_c.annot.vcf.gz
- __MACOSX/Source Data File 1/VCF files of somatic mutations/._PD29717a.caveman_c.annot.vcf.gz
- Source Data File 1/VCF files of somatic mutations/PD29718a.caveman_c.annot.vcf.gz
- __MACOSX/Source Data File 1/VCF files of somatic mutations/._PD29718a.caveman_c.annot.vcf.gz
- Source Data File 1/VCF files of somatic mutations/PD29719a.caveman_c.annot.vcf.gz
- __MACOSX/Source Data File 1/VCF files of somatic mutations/._PD29719a.caveman_c.annot.vcf.gz
- Source Data File 1/VCF files of somatic mutations/PD29720a.caveman_c.annot.vcf.gz
- __MACOSX/Source Data File 1/VCF files of somatic mutations/._PD29720a.caveman_c.annot.vcf.gz
- Source Data File 1/VCF files of somatic mutations/PD29722a.caveman_c.annot.vcf.gz
- __MACOSX/Source Data File 1/VCF files of somatic mutations/._PD29722a.caveman_c.annot.vcf.gz
- Source Data File 1/VCF files of somatic mutations/PD29723a.caveman_c.annot.vcf.gz
- __MACOSX/Source Data File 1/VCF files of somatic mutations/._PD29723a.caveman_c.annot.vcf.gz
- Source Data File 1/VCF files of somatic mutations/PD29724a.caveman_c.annot.vcf.gz
- __MACOSX/Source Data File 1/VCF files of somatic mutations/._PD29724a.caveman_c.annot.vcf.gz
- Source Data File 1/VCF files of somatic mutations/PD29725a.caveman_c.annot.vcf.gz
- __MACOSX/Source Data File 1/VCF files of somatic mutations/._PD29725a.caveman_c.annot.vcf.gz
- Source Data File 1/VCF files of somatic mutations/PD29726a.caveman_c.annot.vcf.gz
- __MACOSX/Source Data File 1/VCF files of somatic mutations/._PD29726a.caveman_c.annot.vcf.gz
- Source Data File 1/VCF files of somatic mutations/PD29727a.caveman_c.annot.vcf.gz
- __MACOSX/Source Data File 1/VCF files of somatic mutations/._PD29727a.caveman_c.annot.vcf.gz
- Source Data File 1/VCF files of somatic mutations/PD29728a.caveman_c.annot.vcf.gz
- __MACOSX/Source Data File 1/VCF files of somatic mutations/._PD29728a.caveman_c.annot.vcf.gz
- Source Data File 1/VCF files of somatic mutations/PD29729a.caveman_c.annot.vcf.gz
- __MACOSX/Source Data File 1/VCF files of somatic mutations/._PD29729a.caveman_c.annot.vcf.gz
- Source Data File 1/VCF files of somatic mutations/PD29730a.caveman_c.annot.vcf.gz
- __MACOSX/Source Data File 1/VCF files of somatic mutations/._PD29730a.caveman_c.annot.vcf.gz
- Source Data File 1/VCF files of somatic mutations/PD29733c.caveman_c.annot.vcf.gz
- __MACOSX/Source Data File 1/VCF files of somatic mutations/._PD29733c.caveman_c.annot.vcf.gz
- Source Data File 1/VCF files of somatic mutations/PD30270a.caveman_c.annot.vcf.gz
- __MACOSX/Source Data File 1/VCF files of somatic mutations/._PD30270a.caveman_c.annot.vcf.gz
- Source Data File 1/VCF files of somatic mutations/PD30270c.caveman_c.annot.vcf.gz
- __MACOSX/Source Data File 1/VCF files of somatic mutations/._PD30270c.caveman_c.annot.vcf.gz
- Source Data File 1/VCF files of somatic mutations/PD30271a.caveman_c.annot.vcf.gz
- __MACOSX/Source Data File 1/VCF files of somatic mutations/._PD30271a.caveman_c.annot.vcf.gz
- Source Data File 1/VCF files of somatic mutations/PD30271c.caveman_c.annot.vcf.gz
- __MACOSX/Source Data File 1/VCF files of somatic mutations/._PD30271c.caveman_c.annot.vcf.gz
- Source Data File 1/VCF files of somatic mutations/PD30271d.caveman_c.annot.vcf.gz
- __MACOSX/Source Data File 1/VCF files of somatic mutations/._PD30271d.caveman_c.annot.vcf.gz
- Source Data File 1/VCF files of somatic mutations/SpirWESOct.tumour.PASS.Exac0001F.vcf.gz
- __MACOSX/Source Data File 1/VCF files of somatic mutations/._SpirWESOct.tumour.PASS.Exac0001F.vcf.gz
- __MACOSX/Source Data File 1/._VCF files of somatic mutations
